# Supplementary material for: Identification of an RNA Silencing Suppressor Encoded by a Symptomless Fungal Hypovirus, Cryphonectria Hypovirus 4
Source: Biology (Basel). 2021 Jan 31;10(2):100. doi: 10.3390/biology10020100 (PMC7912522; doi:10.3390/biology10020100)
Supplement: Supplementary file 1 [file biology-10-00100-s001.zip]

Archive with 2 entries (2 files):
- biology-1096190-WB.pdf
- supplementary data.pdf
